# Supplementary material for: The Game of Tubulins
Source: Cells. 2021 Mar 28;10(4):745. doi: 10.3390/cells10040745 (PMC8065753; doi:10.3390/cells10040745)
Supplement: Supplementary file 1 [file cells-10-00745-s001.zip]

Archive with 1 entries (1 files):
- cells-1154370-supplementary.7z
